# Supplementary material for: Characterisation of Bioactive Peptides from Red Alga Gracilariopsis chorda
Source: Mar Drugs. 2023 Jan 11;21(1):49. doi: 10.3390/md21010049 (PMC9864793; doi:10.3390/md21010049)
Supplement: Supplementary file 1 [file marinedrugs-21-00049-s001.zip]

Archive with 1 entries (1 files):
- marinedrugs-2148440-supplementary.pdf
